# Supplementary material for: Oral Delivery of a GI-Stable Apigenin–Cyclodextrin Complex via Pectin-Coated Nanoliposomes In Situ Gel: A DoE-Optimized Targeted Colon Cancer Therapy by Modulating Gut Drug Sensitivity
Source: Gels. 2025 Oct 31;11(11):873. doi: 10.3390/gels11110873 (PMC12652451; doi:10.3390/gels11110873)
Supplement: Supplementary file 1 [file gels-11-00873-s001.zip]

Archive with 1 entries (1 files):
- gels-3931701-supplementary.pdf
